# Supplementary material for: Autoimmunity against Nucleus Ambiguous Is Putatively Possible in Both Long-COVID-19 and Vaccinated Subjects: Scientific Evidence and Working Hypothesis
Source: Biology (Basel). 2024 May 21;13(6):359. doi: 10.3390/biology13060359 (PMC11200469; doi:10.3390/biology13060359)
Supplement: Supplementary file 1 [file biology-13-00359-s001.zip]

Archive with 1 entries (1 files):
- biology-2985859-supplementary.pdf
